# Supplementary material for: NOD1 mediates interleukin-18 processing in epithelial cells responding to Helicobacter pylori infection in mice
Source: Nat Commun. 2023 Jun 26;14:3804. doi: 10.1038/s41467-023-39487-1 (PMC10293252; doi:10.1038/s41467-023-39487-1)
Supplement: Supplementary file 3 — Source Data [file 41467_2023_39487_MOESM3_ESM.xlsx]

## Sheet: Figure 1a
Figure 1a	IL-18 (pg/g stomach)
	1 week		2 week
	BHI	HP	BHI	HP
	8279.77	21710.2	1635.4	22888.6
	8577.75	18160.4	20173.7	20766.6
	12829.7	18571.7	3269.47	26356.7
		16131.5	17989.5	23543.6
		47662		32266.5
				44121.6
				22817.8
				27704.2

## Sheet: Figure 1b
Figure 1b	IL-1β (pg/g stomach)
	1 week		2 week
	BHI	HP	BHI	HP
	0	5968.16	3893.7	11653.9
	12342.2	6230.92	0	34591.3
	12907.4	6016.17	0	8223.17
		5042.37	10903.3	7061.9
		11842.9		7733.94
				17995.7
				8000.57
				11934.7

## Sheet: Figure 1c
Figure 1c	relative gene expression (Normalised to RNA18S1)
		Il18	Il1β
	Epithelial cells (EpCAM+)	0.000374673	0
	Immune cells (CD45+)	1.69436e-05	0.0287359

## Sheet: Figure 2a
Figure 2a	IL-18 (pg/g stomach)
	Il18+/+ BM → Il18+/+	Il18-/- BM → Il18+/+	Il18+/+ BM → Il18-/-	Il18-/- BM → Il18-/-
	22973.2	14971.1	2610.28	1606.32
	8394.48	1657.32	1450.15	2026.15
	13999.7	983.224	1410.96	531.605
	22586	24483.5	1558.37	519.523
	8911.64	30590.7	300.776	519.523
	2031.36	32881.8	761.967	380.983
	484.886	9708.42	248.467	544.262
	4929.85	9227.51	5369.89
	6103.74
	3035.04

## Sheet: Figure 2b
Figure 2b	IL-1β (pg/g stomach)
	Il18+/+ BM → Il18+/+	Il18-/- BM → Il18+/+	Il18+/+ BM → Il18-/-	Il18-/- BM → Il18-/-
	147.148	246.449	105.419	62.6095
	31	31	239.079	71.604
	123.206	106.702	233.488	117.442
	222.485	204.338	308.725	411.449
	382.454	488.292	170.702	407.625
	363.896	212.353	309.159	152.239
	434.123	270.995	31	31
	31	410.529	31
	31
	31

## Sheet: Figure 2c
Figure 2c	Bacterial load (LogCFU/g stomach)
	Il18+/+ BM → Il18+/+	Il18-/- BM → Il18+/+	Il18+/+ BM → Il18-/-	Il18-/- BM → Il18-/-
	5.9	5.49	7.03	6.04
	5.71	6.17	5.88	3.9
	5.37	6.82	6.14	6.49
	6.74	6.03	7.06	6.62
	6.89	5.33	6.55	6.9
	6.37	5.79	7.26	6.46
	4.85	6.52	6.68	6.55
	5.23	5.46	5.71
	6.37

## Sheet: Figure 2d
Figure 2d	Stomach weight (g)
	Il18+/+ BM → Il18+/+	Il18-/- BM → Il18+/+	Il18+/+ BM → Il18-/-	Il18-/- BM → Il18-/-
	0.2	0.14	0.19	0.15
	0.28	0.16	0.18	0.2
	0.2	0.12	0.2	0.15
	0.14	0.1	0.24	0.15
	0.13	0.13	0.19	0.15
	0.12	0.13	0.23	0.15
	0.12	0.14	0.21	0.16
	0.16	0.15	0.17
	0.14
	0.12

## Sheet: Figure 2f
Figure 2f	Mucosal thickness (µm)
	Il18+/+ BM → Il18+/+	Il18-/- BM → Il18+/+	Il18+/+ BM → Il18-/-	Il18-/- BM → Il18-/-
	439.9	375	696.8	439.9
	303.7	336.9	381.6	303.7
	383.8	618.9	500.8	303.5
	362.2	324.5	407.2	275.5
	303.5	383.8	310.2	556.5
	275.5	362.2	445.3	322.1
	556.5	469.1	304.8	369.9
	322.1	883.3	308.4	207.9
	606.9	403.9	451.2	321.4
	408.1	309.5	363.4	277.8
	369.9	625.2	397.3	453.1
	207.9	378	431.9	186.7
	321.4	606.9	449.8	366.2
	277.8	408.1	468.9	477.2
	515.1	517.2	451.7	450.8
	456.2	509.1	584.6	298.8
	453.1	398.7	347	355.6
	186.7	373.4	325	436.3
	441.7	696.69	436.1	233.8
	209	500.5	476.1	444.9
	381.5	515.1	348.8	331.3
	314.1	456.2	322.7	639.5
	136.2	411.8	345	349.1
	276.2	423.8	358.8	268.8
	382.1	496.7	440.1	336.7
	503.8	445.9	361.6	439.4
	331.5	420.7	582.6	389.4
	172.8	297.8	630	312
	518.9	606.9	558.5	388.7
	461	646.6	302.3	362.6
	613.2	389.1	475.9	295.9
	655.5	506.5	490.4	428.9
	421	305.9	365.5	336.4
	186.8	279.5	356.9	419.1
	618.8	303.7	610.8	407.4
	662.7	388.2	504.5	332.2
	429.1	307.3	672.1	550.7
	418.5	629.9	611	412.9
	481.2	579	337.9	487.7
	486.7	346	475.2	485.9
	578.9	281.1	500.9	337.2
	380.3	471.2	608.6	324.9
	244.8	516.4	374.6	416.5
	411.2	392	441.6	361.9
	399.3	340.2	693.9	408.2
	144.8	800.8	673	399.5
	226.6	578.6	514.1	418.2
	341.4	469.4	456.1	355.9
	526.9	573.3	386.9	312.3
	386.5	411.5	560.7	372
	460.1	336.8	815.4	336.9
	235.8	399.1	526.4	424.7
	584.9	344.1	451.4	389.2
	371.8	291.6	398	314.8
	945.5	681.9	285.2	464.5
	593	506.8	396.8	238.1
	447.7	429	371.6	448.6
	218.5	360.2	360.8	452.5
	695.1	355.2	739.9	614.8
	591.4	538.4	506.5	301.3
	491	429.6	555.8	475.1
	401	417.8	515.9	363.3
	418.9	536.5	364	411.6
	457.6	661.1	318.5	347.4
	346.9	519.8	470.4	454.2
	266.1	410.3	306.1	339.1
	324.2	553.5	409.8	324.8
	358	281.1	411.6	426
	128.5	373.1	456.2	374.7
	245.5	311.8	545.1	380.9
	286.5	299.1	434.9	384.1
	362.1	575.7	368.2	361.1
	559.4	493.7	636.6	416.3
	513.4	332.4	556.6	365.3
	210.4	368.6	478.5	422.5
	535.6	441	443	526
	372.5	500.2	453.9	433.7
	545.3	414.1	461.2	298.3
	605.3	351.9	652.6	409.4
	396.8	648.1	481.2	388.2
	189.8	628.8		403.1
	368.8	459.4		353
	595.3	496.7		420.4
	320.8	423.6		352.5
	237.4	299.1
	404.9	358.6
	439.7	348
	389.6	299.3
	240	629.2
	372.3	526.5
	357.1	369.1
	136.5	336.6
	249.4
	336.7
	464.3
	425.8
	382.1
	321.7
	527.2
	452.5
	715.4
	539.8
	343.8
	342.4
	575.5
	538.6
	410.1
	373.2
	436.8
	492.1

## Sheet: Figure 2g
Figure 2g	Inflammatory score (-=6)
	Il18+/+ BM → Il18+/+	Il18-/- BM → Il18+/+	Il18+/+ BM → Il18-/-	Il18-/- BM → Il18-/-
	4.66667	4.33333	3	5.33333
	0	5	0.333333	4.33333
	4.66667	4.66667	0.333333	0.333333
	0	3.66667	0.666667	0
	0.333333	4.33333	4.66667	3
	2	4	0	1.66667
	2.33333	0	5	1.66667
	2	2.66667	1
		1.33333
		0.333333

## Sheet: Figure 3a
Figure 3a	IL-18 (pg/ml)
		UT				HP
WT	274.104	274.104	274.104		377.003	432.434	478.3
Nlrp3-/-	275.583	275.583	275.583		347.417	411.026	516.2
Asc-/-	269.666	269.666	269.666		322.269	386.099	461.05
Caspase1-/-	277.062	277.062	277.062		322.269	270.028	266.549

[truncated: 62 more sheets: Figure 3b, Figure 3c, Figure 3d, Figure 4a, Figure 4b, Figure 4c, Figure 4d, Figure 4e, Figure 4f, Figure 4g, Figure 4h, Figure 5a, Figure 5b, Figure 5c, Figure 5d, Figure 6b, Figure 6d, Figure 6e, Figure 6f, Figure 7a …]
